# Supplementary material for: Identification and Characterization of 24-Dehydrocholesterol Reductase (DHCR24) in the Two-Spotted Cricket, Gryllus bimaculatus
Source: Insects. 2021 Sep 1;12(9):782. doi: 10.3390/insects12090782 (PMC8471071; doi:10.3390/insects12090782)
Supplement: Supplementary file 1 [file insects-12-00782-s001.zip]

Archive with 1 entries (1 files):
- insects-1339289-supplementary.pdf
